# Supplementary material for: Recent Advances in the Fabrication and Application of Electrochemical Paper-Based Analytical Devices
Source: Biosensors (Basel). 2024 Nov 20;14(11):561. doi: 10.3390/bios14110561 (PMC11592294; doi:10.3390/bios14110561)
Supplement: Supplementary file 1 [file biosensors-14-00561-s001.zip]

Archive with 1 entries (1 files):
- biosensors-3265345-supplementary.pdf
